# Supplementary material for: Abiotic Stress in Crop Production
Source: Int J Mol Sci. 2023 Apr 1;24(7):6603. doi: 10.3390/ijms24076603 (PMC10095105; doi:10.3390/ijms24076603)
Supplement: Supplementary file 1 [file ijms-24-06603-s001.zip]

Archive with 3 entries (3 files):
- Supplementary_Table S1.xlsx
- Supplemetary material S1.pdf
- Supplemetary material S2.pdf
